# Supplementary material for: Downregulated Expression of miR-200c-3p in Plasma Exosome as a Potential Biomarker in Takayasu’s Arteritis
Source: Int J Mol Sci. 2025 Mar 22;26(7):2881. doi: 10.3390/ijms26072881 (PMC11988894; doi:10.3390/ijms26072881)
Supplement: Supplementary file 1 [file ijms-26-02881-s001.zip]

Archive with 1 entries (1 files):
- ijms-3418062-supplementary.pdf
